# Supplementary material for: Epigenome-wide association study of DNA methylation in panic disorder
Source: Clin Epigenetics. 2017 Jan 21;9:6. doi: 10.1186/s13148-016-0307-1 (PMC5270210; doi:10.1186/s13148-016-0307-1)
Supplement: Additional file 5: Table S9. — Probe IDs of possible cross-reactive probes. (XLSX 446 kb) [file 13148_2016_307_MOESM5_ESM.xlsx]

## Sheet: Sheet1
Table S9. Possible cross-reactive probes
cg00000109
cg00000289
cg00003969
cg00010242
cg00014168
cg00014260
cg00014561
cg00015572
cg00015770
cg00016802
cg00020052
cg00022262
cg00023321
cg00023750
cg00024086
cg00024790
cg00026075
cg00029052
cg00032959
cg00033371
cg00034407
cg00038233
cg00039176
cg00042186
cg00044501
cg00046105
cg00047162
cg00047287
cg00047532
cg00047843
cg00049892
cg00050336
cg00054243
cg00054352
cg00055233
cg00055881
cg00057208
cg00057324
cg00057476
cg00061769
cg00061989
cg00063246
cg00065998
cg00066184
cg00067574
cg00068102
cg00068750
cg00069309
cg00070715
cg00070912
cg00071045
cg00072711
cg00072839
cg00073090
cg00073244
cg00074415
cg00074638
cg00076936
cg00077017
cg00077299
cg00081105
cg00081141
cg00082981
cg00083652
cg00087182
cg00087301
cg00087746
cg00088972
cg00089100
cg00090619
cg00090782
cg00091063
cg00091552
cg00091742
cg00094269
cg00097225
cg00097415
cg00097518
cg00097645
cg00099306
cg00102714
cg00103398
cg00103778
cg00103855
cg00105512
cg00106164
cg00106920
cg00108108
cg00111463
cg00112042
cg00114503
cg00116558
cg00117965
cg00119778
cg00121148
cg00121366
cg00123090
cg00125002
cg00125148
cg00127353
cg00128171
cg00129785
cg00133136
cg00133167
cg00133234
cg00134695
cg00135815
cg00135888
cg00137209
cg00137745
cg00138804
cg00141153
cg00142239
cg00142925
cg00145419
cg00146928
cg00147332
cg00148501
cg00148558
cg00148867
cg00149805
cg00151191
cg00152034
cg00152637
cg00152757
cg00157477
cg00158227
cg00159780
cg00161450
cg00161515
cg00162421
cg00163668
cg00164500
cg00164678
cg00165619
cg00166687
cg00171113
cg00171459
cg00171634
cg00171783
cg00171942
cg00174201
cg00174654
cg00175423
cg00175709
cg00178224
cg00178785
cg00183340
cg00187768
cg00188547
cg00194341
cg00195144
cg00196787
cg00198680
cg00198759
cg00200667
cg00204249
cg00209563
cg00210839
cg00211489
cg00211855
cg00214873
cg00215896
cg00218215
cg00223042
cg00223593
cg00224126
cg00224299
cg00224465
cg00226956
cg00226961
cg00232445
cg00232805
cg00232952
cg00238468
cg00239353
cg00241218
cg00243321
cg00244317
cg00244391
cg00245465
cg00247599
cg00247614
cg00248776
cg00252057
cg00252230
cg00252533
cg00252781
cg00253398
cg00255726
cg00257047
cg00258136
cg00259043
cg00259871
cg00260116
cg00261665
cg00263856
cg00264634
cg00267013
cg00268009
cg00268019
cg00270259
cg00273754
cg00275090
cg00279778
cg00280345
cg00280609
cg00282267
cg00282370
cg00283030
cg00283771
cg00286160
cg00288463
cg00290101
cg00290627
cg00294814
cg00294848
cg00295060
cg00301256
cg00301795
cg00303418
cg00305639
cg00308434
cg00308697
cg00311170
cg00311963
cg00313865
cg00314015
cg00314178
cg00320345
cg00321115
cg00324438
cg00326127
cg00326208
cg00330857
cg00334274
cg00336022
cg00338758
cg00339657
cg00339778
cg00340928
cg00345366
cg00345656
cg00346180
cg00346673
cg00346716
cg00348692
cg00349071
cg00349495
cg00349700
cg00349925
cg00351011
cg00353337
cg00353643
cg00356888
cg00359421
cg00360840
cg00363486
cg00364026
cg00364281
cg00365004
cg00369351
cg00369640
cg00377332
cg00378142
cg00378950
cg00379337
cg00379371
cg00383081
cg00385596
cg00388637
cg00388732
cg00388905
cg00389785
cg00391352
cg00392316
cg00395140
cg00395296
cg00395929
cg00395990
cg00398265
cg00400085
cg00401773
cg00401844
cg00402068
cg00402551
cg00402737
cg00408876
cg00409000
cg00412067
cg00413370
cg00413870
cg00414485
cg00414689
cg00415763
cg00415924
cg00417456
cg00418469
cg00419321
cg00419390
cg00420997
cg00422995
cg00423679
cg00423702
cg00424967
cg00429618
cg00430613
cg00431236
cg00431835
cg00434395
cg00436633
cg00437173
cg00438946
cg00439735
cg00441136
cg00441754
cg00443163
cg00443917
cg00444360
cg00444898
cg00445013
cg00447867
cg00448143
cg00448235
cg00448889
cg00448891
cg00452639
cg00454993
cg00455514
cg00457495
cg00458156
cg00459550
cg00460690
cg00461149
cg00462672
cg00463949
cg00468356
cg00470768
cg00471110
cg00473025
cg00473929
cg00473985
cg00474039
cg00476900
cg00477817
cg00478064
cg00478198
cg00479718
cg00479885
cg00480643
cg00485201
cg00485391
cg00487526
cg00489954
cg00491207
cg00492794
cg00495570
cg00496126
cg00496389
cg00496791
cg00498419
cg00502222
cg00503731
cg00504075
cg00504735
cg00506859
cg00507855
cg00508604
cg00512023
cg00512602
cg00512622
cg00513781
cg00514514
cg00517535
cg00519320
cg00521130
cg00521850
cg00523901
cg00524899
cg00525044
cg00526791
cg00528056
cg00533934
cg00533990
cg00534858
cg00535557
cg00541303
cg00546078
cg00547312
cg00547318
cg00549123
cg00549972
cg00551654
cg00556614
cg00557099
cg00557440
cg00563870
cg00563926
cg00564465
cg00564723
cg00564862
cg00565553
cg00568910
cg00571101
cg00571747
cg00573140
cg00574196
cg00574513
cg00575903
cg00576027
cg00587523
cg00589002
cg00590912
cg00591160
cg00591228
cg00591353
cg00592944
cg00593897
cg00594016
cg00594118
cg00595407
cg00598125
cg00599809
cg00601819
cg00603487
cg00604209
cg00604382
cg00608151
cg00610583
cg00614413
cg00620824
cg00624440
cg00626068
cg00629928
cg00637940
cg00639579
cg00640609
cg00642330
cg00646659
cg00647004
cg00649827
cg00650422
cg00657581
cg00658427
cg00664920
cg00665343
cg00666640
cg00666763
cg00667760
cg00667898
cg00667937
cg00667948
cg00668927
cg00669212
cg00669623
cg00669746
cg00669964
cg00670253
cg00671225
cg00672414
cg00675940
cg00678322
cg00679520
cg00681566
cg00683654
cg00683655
cg00687812
cg00688460
cg00688941
cg00689214
cg00689772
cg00690903
cg00691671
cg00693253
cg00694180
cg00694258
cg00695558
cg00699392
cg00699831
cg00699996
cg00703061
cg00703849
cg00704176
cg00705156
cg00706648
cg00710209
cg00710269
cg00710456
cg00711584
cg00712711
cg00712762
cg00712965
cg00717180
cg00720159
cg00721080
cg00721947
cg00725145
cg00725185
cg00725654
cg00727386
cg00729171
cg00729264
cg00730100
cg00730260
cg00731874
cg00732878
cg00733705
cg00738299
cg00738702
cg00738945
cg00739353
cg00741012
cg00741523
cg00744851
cg00745184
cg00752195
cg00753692
cg00754253
cg00756450
cg00758816
cg00760812
cg00762450
cg00763136
cg00764840
cg00767948
cg00769882
cg00771593
cg00771653
cg00773093
cg00773233
cg00774458
cg00774867
cg00775172
cg00775388
cg00776427
cg00776579
cg00777622
cg00777895
cg00779180
cg00781795
cg00783137
cg00785877
cg00786635
cg00788028
cg00788412
cg00793273
cg00794209
cg00795247
cg00795885
cg00797058
cg00798146
cg00800759
cg00801512
cg00802386
cg00803478
cg00805294
cg00805496
cg00806959
cg00808352
cg00808555
cg00812839
cg00813765
cg00814476
cg00816936
cg00817749
cg00820581
cg00820958
cg00821310
cg00821510
cg00822030
cg00822797
cg00822998
cg00824714
cg00825503
cg00825597
cg00826626
cg00828059
cg00829978
cg00830419
cg00832199
cg00833552
cg00834234
cg00834590
cg00841768
cg00842794
cg00843416
cg00843795
cg00844277
cg00844404
cg00845626
cg00847301
cg00848780
cg00849862
cg00851518
cg00853671
cg00853940
cg00854560
cg00855461
cg00855706
cg00857137
cg00857851
cg00858196
cg00860380
cg00861214
cg00862117
cg00862675
cg00863654
cg00863922
cg00864012
cg00864400
cg00864563
cg00864661
cg00865118
cg00866309
cg00869530
cg00873037
cg00883311
cg00883712
cg00884170
cg00884445
cg00887602
cg00887966
cg00890124
cg00894142
cg00894481
cg00898190
cg00901211
cg00901741
cg00902308
cg00902448
cg00903245
cg00903577
cg00904258
cg00905420
cg00910715
cg00911351
cg00911881
cg00918005
cg00920477
cg00920789
cg00921574
cg00922378
cg00922857
cg00927939
cg00928753
cg00931179
cg00934087
cg00934987
cg00934997
cg00935351
cg00935361
cg00936309
cg00936722
cg00937515
cg00941549
cg00941912
cg00942918
cg00945107
cg00947801
cg00948906
cg00949554
cg00950398
cg00950431
cg00952977
cg00953233
cg00954931
cg00954996
cg00955035
cg00955904
cg00957686
cg00960373
cg00960419
cg00960580
cg00961139
cg00961446
cg00961450
cg00963850
cg00964321
cg00965985
cg00967405
cg00969254
cg00969573
cg00970279
cg00970926
cg00971885
cg00973938
cg00974107
cg00974255
cg00975375
cg00975587
cg00975912
cg00980674
cg00981552
cg00982214
cg00983899
cg00984474
cg00987370
cg00988175
cg00988346
cg00991447
cg00993710
cg00993952
cg00994941
cg00995085
cg00995689
cg00996315
cg00996323
cg00997174
cg00997262
cg00997604
cg00997875
cg00999638
cg00999858
cg01002288
cg01003176
cg01003211
cg01003245
cg01003793
cg01008361
cg01013683
cg01013685
cg01014399
cg01015123
cg01015354
cg01015507
cg01017235
cg01017397
cg01018606
cg01019770
cg01021487
cg01021682
cg01024175
cg01024303
cg01025774
cg01028223
cg01028360
cg01030406
cg01030481
cg01030598
cg01035190
cg01035260
cg01035422
cg01035789
cg01035923
cg01038172
cg01038492
cg01038517
cg01039871
cg01042278
cg01042640
cg01045611
cg01047613
cg01048526
cg01051327
cg01052572
cg01053349
cg01055871
cg01057176
cg01061626
cg01062937
cg01063178
cg01065278
cg01066056
cg01070219
cg01070223
cg01071802
cg01071903
cg01073821
cg01076454
cg01079019
cg01079307
cg01081718
cg01081813
cg01082910
cg01087129
cg01089097
cg01098491
cg01101355
cg01101374
cg01104200
cg01104334
cg01105140
cg01107142
cg01107178
cg01109707
cg01112072
cg01114156
cg01116134
cg01124477
cg01124810
cg01124843
cg01128531
cg01129414
cg01131625
cg01131917
cg01134358
cg01134758
cg01135961
cg01136471
cg01137955
cg01138164
cg01139503
cg01139541
cg01139696
cg01140214
cg01142396
cg01143233
cg01145124
cg01145928
cg01146063
cg01146205
cg01147137
cg01148014
cg01150014
cg01153138
cg01153186
cg01154525
cg01155092
cg01155497
cg01159097
cg01165203
cg01165402
cg01165426
cg01165683
cg01166930
cg01167408
cg01171212
cg01172049
cg01174674
cg01175497
cg01175736
cg01177664
cg01177846
cg01183510
cg01184449
cg01185138
cg01185825
cg01188936
cg01191832
cg01191920
cg01193368
cg01193526
cg01193822
cg01194782
cg01195526
cg01196996
cg01200051
cg01200086
cg01200482
cg01200893
cg01201054
cg01201744
cg01201914
cg01203563
cg01203948
cg01204772
cg01205338
cg01205753
cg01205935
cg01206259
cg01206872
cg01208557
cg01209756
cg01213331
cg01213342
cg01215695
cg01216679
cg01217720
cg01220720
cg01221716
cg01222594
cg01223171
cg01223545
cg01224510
cg01226963
cg01227028
cg01227136
cg01227445
cg01227744
cg01227815
cg01228134
cg01230154
cg01234299
cg01234563
cg01235795
cg01236565
cg01236774
cg01236961
cg01242309
cg01242348
cg01249384
cg01249653
cg01250280
cg01251444
cg01257667
cg01259702
cg01263999
cg01265653
cg01266159
cg01266264
cg01270221
cg01270228
cg01271049
cg01273309
cg01274233
cg01276201
cg01276327
cg01277603
cg01277983
cg01278720
cg01282078
cg01282374
cg01283843
cg01285756
cg01287037
cg01288748
cg01288993
cg01290869
cg01292475
cg01292924
cg01299774
cg01299945
cg01301323
cg01301560
cg01302101
cg01304065
cg01304198
cg01307555
cg01308806
cg01313313
cg01313965
cg01314810
cg01318823
cg01320648
cg01321106
cg01323766
cg01324264
cg01324349
cg01324802
cg01328949
cg01330679
cg01333028
cg01333532
cg01333884
cg01337795
cg01338347
cg01338658
cg01339111
cg01341643
cg01342858
cg01344787
cg01345365
cg01352472
cg01353448
cg01354455
cg01355526
cg01356908
cg01358029
cg01361449
cg01362455
cg01363569
cg01367498
cg01371072
cg01373319
cg01373721
cg01374654
cg01377503
cg01378151
cg01378826
cg01379656
cg01379680
cg01380878
cg01381637
cg01382489
cg01383581
cg01385533
cg01386831
cg01389728
cg01391484
cg01391548
cg01394781
cg01395041
cg01395667
cg01395898
cg01396723
cg01396998
cg01397070
cg01400750
cg01402347
cg01402948
cg01403607
cg01406647
cg01406836
cg01407797
cg01409421
cg01409552
cg01412654
cg01413005
cg01415562
cg01415903
cg01418188
cg01418896
cg01420889
cg01426558
cg01426713
cg01428568
cg01433913
cg01435401
cg01437450
cg01438537
cg01442959
cg01443166
cg01444149
cg01444712
cg01444801
cg01445578
cg01445659
cg01447281
cg01449756
cg01450965
cg01452911
cg01454487
cg01455550
cg01459748
cg01466020
cg01469547
cg01472139
cg01474953
cg01475134
cg01475346
cg01481116
cg01481902
cg01483653
cg01485413
cg01487892
cg01488674
cg01490578
cg01490663
cg01491466
cg01492639
cg01494339
cg01496220
cg01497699
cg01497921
cg01504360
cg01504784
cg01508600
cg01509427
cg01515114
cg01516933
cg01518259
cg01518755
cg01519365
cg01519733
cg01521036
cg01521143
cg01523316
cg01525560
cg01526189
cg01526355
cg01526919
cg01528830
cg01531551
cg01532284
cg01533849
cg01535547
cg01537445
cg01540595
cg01540760
cg01541565
cg01541773
cg01542190
cg01544405
cg01544851
cg01545556
cg01546046
cg01547622
cg01548777
cg01549226
cg01551729
cg01552707
cg01553616
cg01555052
cg01555693
cg01556519
cg01557296
cg01558721
cg01559650
cg01563485
cg01563774
cg01564943
cg01565028
cg01566166
cg01569306
cg01571548
cg01571560
cg01573175
cg01573470
cg01575164
cg01576779
cg01577292
cg01577514
cg01577992
cg01579841
cg01580782
cg01583485
cg01585723
cg01588019
cg01592198
cg01592263
cg01597135
cg01597685
cg01597784
cg01598742
cg01600661
cg01602416
cg01602957
cg01604480
cg01607369
cg01610113
cg01610494
cg01612532
cg01614839
cg01615850
cg01617920
cg01618660
cg01619692
cg01621422
cg01622930
cg01623085
cg01624414
cg01627405
cg01628140
cg01630829
cg01630940
cg01631325
cg01632517
cg01634289
cg01634664
cg01638193
cg01638809
cg01638829
cg01641468
cg01641930
cg01649661
cg01650618
cg01650776
cg01651660
cg01651688
cg01653494
cg01653868
cg01659483
cg01663055
cg01663696
cg01673783
cg01674361
cg01675512
cg01675697
cg01675955
cg01678317
cg01678472
cg01679528
cg01679542
cg01682663
cg01682748
cg01684233
cg01687217
cg01687389
cg01689029
cg01689796
cg01690573
cg01691522
cg01692354
cg01694554
cg01695023
cg01695706
cg01702481
cg01702744
cg01706544
cg01706556
cg01706603
cg01710449
cg01710666
cg01711850
cg01712425
cg01715726
cg01717031
cg01717609
cg01718222
cg01718231
cg01719123
cg01719577
cg01721454
cg01722994
cg01723581
cg01725474
cg01726465
cg01727317
cg01728445
cg01728507
cg01730177
cg01730585
cg01735083
cg01749142
cg01749784
cg01756756
cg01757308
cg01757760
cg01763051
cg01764438
cg01767230
cg01768082
cg01769284
cg01771737
cg01774131
cg01776020
cg01776172
cg01780781
cg01782523
cg01783386
cg01783492
cg01787834
cg01788221
cg01789846
cg01794812
cg01796478
cg01797043
cg01798232
cg01799366
cg01801610
cg01802593
cg01804343
cg01804934
cg01806965
cg01807303
cg01810863
cg01812927
cg01814149
cg01814152
cg01814344
cg01814565
cg01815801
cg01816425
cg01816633
cg01819787
cg01820961
cg01821850
cg01822187
cg01823275
cg01823663
cg01824305
cg01825203
cg01826367
cg01826728
cg01830674
cg01831959
cg01833196
cg01834029
cg01834373
cg01836858
cg01837218
cg01838380
cg01843131
cg01843766
cg01843804
cg01852007
cg01857260
cg01858300
cg01858458
cg01860459
cg01860517
cg01860763
cg01860778
cg01861664
cg01863674
cg01864295
cg01864404
cg01865312
cg01866959
cg01867155
cg01867320
cg01867854
cg01867950
cg01868128
cg01870247
cg01870834
cg01871581
cg01871995
cg01873311
cg01873645
cg01874112
cg01878825
cg01881062
cg01881456
cg01882222
cg01882666
cg01882774
cg01883159
cg01883744
cg01884232
cg01890417
cg01897005
cg01897156
cg01897656
cg01899581
cg01900254
cg01902355
cg01902849
cg01903374
cg01905902
cg01906102
cg01908444
cg01908508
cg01908902
cg01909103
cg01909378
cg01911977
cg01915885
cg01916685
cg01917648
cg01919034
cg01919963
cg01921212
cg01921898
cg01922090
cg01922891
cg01923894
cg01926972
cg01930242
cg01933240
cg01935086
cg01937267
cg01939512
cg01939741
cg01940915
cg01948217
cg01949938
cg01952807
cg01952913
cg01954649
cg01954686
cg01958008
cg01959355
cg01961949
cg01963654
cg01964039
cg01966599
cg01968676
cg01972496
cg01972631
cg01973029
cg01973587
cg01975529
cg01978746
cg01979458
cg01985071
cg01986008
cg01986179
cg01986665
cg01986775
cg01987065
cg01987196
cg01990433
cg01992603
cg01993797
cg01996643
cg02001956
cg02002194
cg02003202
cg02004494
cg02006082
cg02006854
cg02007090
cg02008627
cg02011394
cg02014334
cg02015053
cg02016903
cg02017450
cg02021442
cg02023042
cg02030212
cg02030524
cg02033647
cg02034497
cg02035015
cg02035824
cg02036364
cg02039400
cg02039539
cg02044172
cg02044621
cg02046589
cg02049243
cg02049333
cg02049629
cg02050165
cg02051553
cg02052399
cg02052894
cg02053114
cg02055547
cg02056098
cg02056828
cg02057463
cg02057598
cg02060682
cg02060717
cg02061224
cg02061906
cg02063365
cg02063833
cg02064848
cg02066343
cg02066682
cg02066925
cg02071267
cg02071454
cg02079377
cg02081087
cg02083237
cg02086742
cg02088071
cg02089452
cg02090927
cg02091341
cg02091607
cg02092975
cg02093732
cg02094225
cg02098460
cg02105641
cg02106342
cg02109086
cg02112893
cg02115252
cg02119134
cg02126497
cg02127215
cg02127375
cg02127560
cg02127589
cg02128233
cg02131772
cg02134606
cg02138953
cg02145931
cg02146032
cg02146966
cg02148292
cg02149323
cg02150363
cg02152119
cg02153334
cg02153528
cg02154074
cg02154268
cg02154269
cg02155675
cg02157430
cg02158292
cg02160872
cg02162556
cg02165614
cg02166601
cg02169692
cg02169973
cg02171804
cg02173333
cg02173360
cg02178058
cg02180907
cg02181036
cg02182656
cg02184175
cg02185182
cg02187259
cg02190600
cg02193513
cg02196745
cg02211805
cg02214632
cg02214674
cg02221115
cg02221765
cg02222362
cg02228037
cg02228420
cg02235066
cg02237734
cg02237755
cg02239640
cg02241136
cg02241235
cg02244670
cg02246063
cg02247211
cg02248497
cg02249119
cg02249911
cg02251134
cg02254261
cg02255104
cg02255242
cg02256315
cg02257029
cg02257172
cg02258691
cg02258972
cg02259942
cg02261637
cg02262873
cg02263813
cg02264943
cg02266539
cg02267215
cg02269636
cg02270053
cg02272213
cg02273106
cg02275622
cg02276269
cg02276807
cg02278659
cg02278959
cg02288797
cg02290350
cg02292720
cg02294570
cg02295525
cg02298570
cg02301031
cg02302795
cg02303386
cg02303807
cg02307542
cg02310922
cg02311189
cg02311378
cg02313130
cg02313331
cg02314619
cg02314642
cg02316852
cg02317651
cg02319016
cg02319613
cg02320694
cg02325318
cg02328403
cg02329358
cg02330719
cg02333352
cg02334660
cg02336018
cg02339888
cg02340092
cg02341743
cg02343335
cg02344715
cg02345638
cg02348088
cg02348876
cg02351362
cg02352339
cg02353148
cg02354293
cg02354916
cg02355010
cg02355043
cg02358456
cg02358653
cg02361439
cg02361881
cg02362292
cg02362309
cg02362718
cg02364703
cg02365040
cg02368737
cg02369028
cg02370636
cg02372523
cg02374982
cg02376610
cg02376843
cg02377083
cg02382706
cg02384419
cg02385091
cg02385728
cg02386875
cg02387368
cg02392124
cg02393535
cg02393684
cg02396116
cg02397533
cg02400009
cg02400162
cg02401220
cg02403294
cg02403412
cg02403931
cg02404720
cg02405484
cg02410830
cg02411198
cg02414646
cg02416656
cg02417033
cg02418055
cg02418909
cg02419873
cg02421460
cg02423030
cg02423267
cg02424007
cg02426307
cg02429514
cg02433656
cg02435734
cg02436290
cg02440214
cg02440947
cg02444156
cg02444957
cg02448190
cg02448207
cg02448922
cg02449727
cg02449764
cg02454560
cg02454815
cg02457312
cg02457319
cg02458812
cg02462962
cg02463891
cg02464073
cg02468154
cg02471132
cg02473643
cg02475547
cg02476274
cg02477523
cg02479296
cg02479986
cg02481000
cg02482941
cg02483126
cg02485566
cg02486086
cg02486332
cg02489157
cg02490626
cg02493112
cg02493771
cg02495915
cg02496113
cg02497718
cg02498722
cg02499236
cg02500201
cg02502510
cg02505596
cg02508897
cg02510736
cg02512596
cg02526508
cg02530172
cg02531033
cg02532030
cg02533998
cg02537639
cg02538562
cg02539543
cg02539882
cg02543500
cg02545885
cg02547724
cg02550425
cg02551029
cg02551396
cg02557322
cg02558041
cg02558424
cg02558638
cg02558735
cg02560186
cg02560730
cg02562602
cg02563011
cg02569823
cg02574101
cg02578476
cg02580195
cg02581615
cg02581828
cg02583183
cg02585734
cg02592416
cg02593043
cg02595061
cg02595851
cg02597199
cg02598773
cg02599116
cg02603304
cg02603662
cg02605501
cg02606988
cg02609263
cg02610327
cg02611675
cg02611874
cg02611970
cg02614129
cg02616808
cg02617919
cg02619107
cg02620557
cg02622251
cg02622647
cg02623936
cg02624129
cg02625623
cg02626388
cg02626667
cg02628260
cg02630143
cg02630829
cg02631684
cg02632099
cg02632108
cg02635314
cg02635468
cg02637654
cg02639619
cg02640948
cg02641400
cg02642031
cg02644195
cg02645861
cg02647989
cg02650789
cg02651776
cg02652321
cg02652891
cg02653315
cg02653526
cg02654935
cg02656873
cg02657128
cg02657833
cg02658272
cg02665611
cg02666246
cg02666627
cg02666955
cg02667756
cg02671063
cg02671915
cg02672656
cg02674719
cg02676785
cg02678356
cg02683070
cg02687812
cg02690491
cg02690865
cg02695751
cg02698668
cg02698900
cg02699408
cg02701137
cg02703787
cg02705792
cg02705940
cg02707552
cg02710119
cg02710461
cg02710571
cg02711159
cg02715006
cg02717503
cg02718200
cg02721858
cg02721947
cg02723063
cg02725001
cg02725069
cg02725935
cg02727219
cg02732164
cg02737307
cg02737840
cg02739915
cg02740040
cg02743222
cg02744252
cg02744713
cg02747103
cg02748083
cg02749789
cg02750322
cg02752934
cg02754929
cg02755390
cg02755446
cg02757186
cg02757998
cg02758507
cg02758552
cg02758593
cg02761778
cg02761866
cg02764429
cg02764852
cg02764898
cg02765418
cg02765535
cg02766173
cg02767539
cg02769380
cg02770165
cg02770546
cg02772132
cg02772905
cg02772935
cg02773756
cg02774087
cg02774486
cg02779210
cg02784232
cg02785793
cg02786368
cg02788230
cg02792582
cg02793415
cg02794418
cg02797201
cg02797940
cg02798548
cg02798874
cg02800384
cg02802634
cg02802916
cg02803486
cg02804757
cg02804819
cg02812757
cg02813741
cg02815249
cg02817601
cg02819010
cg02820759
cg02823300
cg02824523
cg02824604
cg02827046
cg02829279
cg02831090
cg02837194
cg02838089
cg02839727
cg02840794
cg02841692
cg02844647
cg02844892
cg02845071
cg02845997
cg02846228
cg02848711
cg02850344
cg02850546
cg02853731
cg02854937
cg02855558
cg02856525
cg02856727
cg02857166
cg02858591
cg02859516
cg02859709
cg02861160
cg02868598
cg02869289
cg02871554
cg02871891
cg02874321
cg02875297
cg02877657
cg02878102
cg02878284
cg02878461
cg02879467
cg02887779
cg02888060
cg02891082
cg02891914
cg02900669
cg02902854
cg02903279
cg02903525
cg02904628
cg02905744
cg02905865
cg02906557
cg02910101
cg02910873
cg02911270
cg02915290
cg02915746
cg02917659
cg02918093
cg02921604
cg02922879
cg02927485
cg02928123
cg02929191
cg02929431
cg02930356
cg02931644
cg02931656
cg02932763
cg02934633
cg02936553
cg02937548
cg02937674
cg02938964
cg02941135
cg02941859
cg02943456
cg02944076
cg02944761
cg02945192
cg02948812
cg02949572
cg02950701
cg02952295
cg02952317
cg02953381
cg02953590
cg02954104
cg02955504
cg02956387
cg02957197
cg02958527
cg02959006
cg02963803
cg02968179
cg02968844
cg02968890
cg02969408
cg02969923
cg02970297
cg02971604
cg02972098
cg02974527
cg02974968
cg02975081
cg02977810
cg02978150
cg02981094
cg02984449
cg02986806
cg02988422
cg02989230
cg02990147
cg02993013
cg02995567
cg02998155
cg02998333
cg02998425
cg03004249
cg03005310
cg03005407
cg03006175
cg03006654
cg03007511
cg03010684
cg03012728
cg03012854
cg03013488
cg03014011
cg03015114
cg03016985
cg03017195
cg03019360
cg03019505
cg03019812
cg03022438
cg03022552
cg03022575
cg03022926
cg03025463
cg03026080
cg03031322
[truncated: 29,637 more rows]
